# Supplementary material for: Tracking Inflammation in CAR-T Therapy: The Emerging Role of Serum Amyloid A (SAA)
Source: Cancers (Basel). 2025 Sep 30;17(19):3184. doi: 10.3390/cancers17193184 (PMC12523542; doi:10.3390/cancers17193184)
Supplement: Supplementary file 1 [file cancers-17-03184-s001.zip]

Archive with 1 entries (1 files):
- cancers-3787902-supplementary.pdf
